# Supplementary material for: Optimized Protocol for Proportionate CNS Cell Retrieval as a Versatile Platform for Cellular and Molecular Phenomapping in Aging and Neurodegeneration
Source: Int J Mol Sci. 2022 Mar 10;23(6):3000. doi: 10.3390/ijms23063000 (PMC8950438; doi:10.3390/ijms23063000)
Supplement: Supplementary file 1 [file ijms-23-03000-s001.zip]

Archive with 1 entries (1 files):
- ijms-1607199-supplementary.pdf
